# Supplementary material for: Activated Regulatory T-Cells, Dysfunctional and Senescent T-Cells Hinder the Immunity in Pancreatic Cancer
Source: Cancers (Basel). 2021 Apr 8;13(8):1776. doi: 10.3390/cancers13081776 (PMC8068251; doi:10.3390/cancers13081776)
Supplement: Supplementary file 1 [file cancers-13-01776-s001.zip]

Archive with 5 entries (5 files):
- supplementary material/cancers-1145443-crosscheck-suppl-final.docx
- supplementary material/Supplemental Data File 1. Top differentially expressed genes by 75th percentile and means for Exhausted, Senescent and T-reg metaclusters..xlsx
- supplementary material/Supplemental Data File 2. Differential expression analysis for Exhausted, Senescent and T-reg metaclusters. .xlsx
- supplementary material/Supplemental Data File 3. Reference pancreas and immune gene lists .xlsx
- supplementary material/Supplemental Data File 4. T-cell complete gene list.xlsx
